# Supplementary material for: Factors and determinants associated with prevalence of stunting and thinness among adolescents of Tharparkar, Sindh, Pakistan: A community-based study
Source: PLoS One. 2025 Apr 23;20(4):e0318055. doi: 10.1371/journal.pone.0318055 (PMC12017537; doi:10.1371/journal.pone.0318055)
Supplement: S2 Table — NRPU 14406. (XLSX) [file pone.0318055.s002.xlsx]

## Sheet: Sheet1
Table S2. Data of Z-scores for height for age and weight for age of adolescents of Tharparkar, Sindh, Pakistan. NRPU 14406.
ID	Weightkg	Heightcm	HAZ	BAZ	ADOLESCENTS	STUNTINGCAT	StuntingZ	ThinnessZ
1	31	144.8	-2.83	-2.78	2	2	1	1
2	30	139.7	-0.91	-1.12	1	0	0	0
3	28	134.6	-0.88	-0.75	1	0	0	0
4	25.1	136.7	-1.68	-2.92	1	1	0	1
5	47.4	168.1	-0.94	-2.12	3	0	0	1
6	38	151.6	-1.46	-1.62	2	1	0	0
7	32	143.5	-1.2	-1.27	1	1	0	0
8	38	146.1	-2.14	-0.86	2	2	1	0
9	37	149.1	-1.05	-0.98	1	1	0	0
10	43	149.9	-1.86	-0.58	2	1	0	0
11	47	154.9	0.34	0.72	1	0	0	0
12	45.5	172.2	2.18	-1.69	1	0	0	0
13	61	170.2	-0.31	0.23	2	0	0	0
14	35.3	151.9	-0.56	-1.72	1	0	0	0
15	25	128	-2.98	-1.37	1	2	1	0
16	29	138.9	-1.37	-1.51	1	1	0	0
17	52	172	-0.55	-1.84	3	0	0	0
18	30	147.3	-1.1	-2.94	1	1	0	1
19	45	170.9	2.36	-1.51	1	0	0	0
20	32	144.5	-0.43	-1.23	1	0	0	0
21	31.2	136.1	-1.7	-0.31	1	1	0	0
22	34.4	149.1	0.08	-1.18	1	0	0	0
23	31	145.5	-2.68	-2.87	2	2	1	1
24	34	160	-0.93	-4.01	2	0	0	1
25	32	145.3	-0.46	-1.41	1	0	0	0
26	28	137.7	-2.32	-2.07	1	2	1	1
27	34.5	137.2	-1.54	0.42	1	1	0	0
28	31	146.1	-0.42	-1.94	1	0	0	0
29	64	173.7	-0.24	-0.03	3	0	0	0
31	40	152.7	-1.44	-1.46	2	1	0	0
32	33	148.1	-0.31	-1.49	1	0	0	0
33	43	157.5	-0.42	-1.02	2	0	0	0
34	27	138.9	-2.41	-2.62	1	2	1	1
35	56	164.1	1.4	0.82	1	0	0	0
36	32	148.3	0.25	-1.6	1	0	0	0
37	43	150.9	-1.58	-0.53	2	1	0	0
38	37	149.4	-0.05	-0.57	1	0	0	0
39	31	142.5	-2.49	-2.12	2	2	1	1
40	32	144	-1.78	-1.68	1	1	0	0
41	39	149.1	-2.06	-1.4	3	2	1	0
42	35.1	154.2	-1.34	-2.98	3	1	0	1
43	43	152.7	-1.38	-0.78	2	1	0	0
44	24	141	-1.36	-3.82	1	1	0	1
45	39	150.1	-0.02	-0.25	1	0	0	0
46	48	157	-0.43	-0.06	2	0	0	0
47	43	150.1	-1.9	-0.7	2	1	0	0
48	25	127	-4.51	-1.88	1	3	1	0
49	26	142.2	-2.31	-4	1	2	1	1
50	46	165.1	-0.44	-1.41	2	0	0	0
51	33	155.2	-1.71	-3.75	2	1	0	1
55	26	134.1	-1.79	-1.85	1	1	0	0
56	31	140.2	-1.32	-1.04	1	1	0	0
57	22	121.4	-5.61	-2.53	2	3	1	1
58	35.1	158	1.34	-2.31	1	0	0	1
59	37	151.1	-1.64	-1.52	2	1	0	0
60	37	156	-2.24	-2.97	2	2	1	1
61	21	121.4	-2.63	-1.56	1	2	1	0
62	31	145.8	-0.17	-1.77	1	0	0	0
63	67	178.3	1.61	0.66	2	0	0	0
64	64	182.4	0.84	-1	3	0	0	0
65	55	180.3	1.06	-1.66	2	0	0	0
66	55	167.6	-1.11	-0.8	3	1	0	0
67	45	160.5	-0.28	-0.71	1	0	0	0
68	48	165.1	-1.44	-1.75	3	1	0	0
69	48	163.8	-1.3	-1.28	2	1	0	0
70	47	141.2	-2.46	1.33	1	2	1	0
71	28	140.7	-1.74	-2.28	1	1	0	1
72	34	145.8	-2.25	-1.87	2	2	1	0
73	41	144.3	-2.82	-0.53	3	2	1	0
75	65	166.6	0.54	0.66	3	0	0	0
77	46	159.3	-0.5	-1.07	2	0	0	0
78	50	165.6	0.41	-1.07	2	0	0	0
79	35	152.4	-1.58	-2.78	3	1	0	1
80	33	152.4	-1.26	-2.98	1	1	0	1
81	36	131.6	-2.34	1.32	1	2	1	0
82	31	142.7	-0.62	-1.28	1	0	0	0
83	36.2	150.9	1.23	-0.58	1	0	0	0
84	31	140.7	-1.54	-1.24	1	1	0	0
85	60	170.2	0.11	0.34	2	0	0	0
86	33	144.3	-0.24	-0.79	1	0	0	0
87	41.8	156.5	-0.1	-0.65	1	0	0	0
88	24.8	132.1	-1.51	-1.81	1	1	0	0
89	41	167.1	-0.43	-3.12	2	0	0	1
90	27	130	-1.28	-0.3	1	1	0	0
91	42	158.5	0.75	-0.63	1	0	0	0
92	33	150.4	0.71	-1.68	1	0	0	0
93	29	139.7	-0.84	-1.47	1	0	0	0
94	34	143.3	-2.02	-1.01	1	2	1	0
95	40	147.3	-1.64	-0.08	1	1	0	0
96	42	162.1	-1.73	-2.63	3	1	0	1
97	30	137.7	-1.82	-1.07	1	1	0	0
98	42	151.9	-2.7	-1.02	2	2	1	0
99	41	156.7	-0.91	-1.8	2	0	0	0
100	37	159.3	-0.47	-3	2	0	0	1
101	37	152.7	-1.54	-2.3	3	1	0	1
102	38	153.2	-1.25	-1.83	2	1	0	0
103	34	153.4	-1.45	-3.17	3	1	0	1
104	26	140.7	-2.65	-3.57	1	2	1	1
105	45.1	161.3	-0.26	-1.55	3	0	0	0
106	45	152.7	-1.38	-0.42	2	1	0	0
107	28	140.5	-0.44	-1.69	1	0	0	0
108	47	158.2	-0.75	-0.94	3	0	0	0
109	31	143.3	0.15	-1.01	1	0	0	0
110	36	152.4	-1.41	-2.29	2	1	0	1
111	38	152.7	-1.43	-1.91	2	1	0	0
112	33	147.8	-1.33	-1.95	1	1	0	0
113	36	153.9	-0.85	-2.16	2	0	0	1
114	39	158.8	0.25	-1.72	1	0	0	0
115	42	158.8	-0.62	-1.86	3	0	0	0
116	36	145	-2.53	-1.43	2	2	1	0
117	44	148.8	-1.9	-0.16	2	1	0	0
118	47	154.9	-1.64	0	2	1	0	0
119	49	167.6	-1.05	-1.78	3	1	0	0
120	53	150.1	-3.47	0.62	3	3	1	0
121	34	146.8	-1.09	-1.32	1	1	0	0
122	29	115.6	-3.99	1.85	1	3	1	0
123	45	150.6	-3.33	-0.63	3	3	1	0
124	62.3	150.3	-3.42	1.69	3	3	1	0
125	36	154.9	-1.01	-2.33	1	1	0	1
126	42	151.9	-3.14	-1.39	3	3	1	0
127	40	150.9	-1.38	-0.6	1	1	0	0
128	49	168.1	-0.97	-1.82	3	0	0	0
129	39	159.5	-1.61	-2.75	2	1	0	1
130	52	168.4	-1.04	-1.44	3	1	0	0
131	39.5	147.8	-0.03	0.31	1	0	0	0
132	35	157.2	-0.85	-3.33	3	0	0	1
133	43	161.5	-0.25	-2.01	3	0	0	1
134	36	154.2	-1.34	-2.75	3	1	0	1
135	36	148.1	-1.89	-1.61	2	1	0	0
136	30	145.5	-2.64	-3.33	3	2	1	1
137	34	149.4	-0.2	-1.4	1	0	0	0
138	28	138.7	-2.22	-2.08	1	2	1	1
139	30	148.6	-2.17	-3.68	3	2	1	1
140	37	155.7	-0.83	-2.34	2	0	0	1
141	26	144.3	-2.68	-4.32	2	2	1	1
142	28	140.2	-3.46	-3.28	3	3	1	1
143	47	154.2	-1.34	-0.52	3	1	0	0
145	46	150.1	-1.9	-0.21	2	1	0	0
146	35	145	-2.58	-1.74	2	2	1	0
147	23	120.1	-5.84	-1.79	2	3	1	0
148	37	160	-0.36	-3.08	2	0	0	1
149	34	144.5	-2.34	-1.62	2	2	1	0
150	39	155.4	-1.1	-2.09	2	1	0	1
151	46	155.2	0.65	0.46	1	0	0	0
152	44	146.6	-0.61	0.92	1	0	0	0
153	43	162.6	1.14	-0.97	1	0	0	0
154	42	152.4	0.47	0.26	1	0	0	0
155	39	144.8	-3.1	-0.52	2	3	1	0
156	26	137.9	-2.37	-3.08	1	2	1	1
157	43	172.7	2.33	-2.4	1	0	0	1
158	40	149.9	-1.73	-0.57	2	1	0	0
159	37	149.9	-0.75	-0.9	1	0	0	0
160	28	142.2	-0.14	-2.19	1	0	0	1
161	38	150.1	-1.77	-1.11	2	1	0	0
162	46	172.7	1.16	-2.07	2	0	0	1
163	45	160	-0.87	-0.89	2	0	0	0
164	32	145.3	-2.82	-2.51	2	2	1	1
166	58	153.7	-1.4	0.97	3	1	0	0
167	31	156.5	-0.98	-4.23	3	0	0	1
168	33	150.1	-1.95	-3.05	3	1	0	1
169	38	158.5	-0.12	-2.16	1	0	0	1
170	35	146.8	-1.1	-1.05	1	1	0	0
171	29	147.3	-0.43	-2.74	1	0	0	1
172	48	155.7	-1.11	-0.51	3	1	0	0
173	38	154.2	1.64	-0.55	1	0	0	0
174	29	139.4	-0.29	-1.07	1	0	0	0
175	38	153.7	-0.17	-1.17	1	0	0	0
176	40	155.7	2.04	-0.23	1	0	0	0
177	46	167.6	-1.19	-2.62	3	1	0	1
178	62	182.4	1.62	-0.55	2	0	0	0
179	31	149.6	-2.01	-3.52	3	2	1	1
180	28.3	137.9	-0.58	-1.24	1	0	0	0
181	25.5	139.4	0.12	-2.66	1	0	0	1
182	30	144.3	-1.12	-2.23	1	1	0	1
183	24	132.1	-1.02	-2.03	1	1	0	1
184	26	129.5	-2.89	-1.25	1	2	1	0
185	30.3	137.9	-0.18	-0.37	1	0	0	0
186	28	139.7	-1.61	-2.22	1	1	0	1
187	30.2	144.3	-0.1	-1.72	1	0	0	0
188	32	144.8	-2.65	-2.29	2	2	1	1
189	42	170.2	-0.71	-3.68	3	0	0	1
190	35	143.4	-1.6	-0.65	1	1	0	0
191	40	160.8	-0.14	-2.26	2	0	0	1
192	30	140.2	-1.03	-1.17	1	1	0	0
193	32.1	141.9	-2.09	-1.37	1	2	1	0
194	36.3	151.8	0.08	-1.11	1	0	0	0
195	28	148	0.7	-2.85	1	0	0	1
196	35	148.2	-1.88	-1.88	2	1	0	0
197	41	150.9	-1.64	-0.97	2	1	0	0
198	25.2	130.1	-1.49	-1.02	1	1	0	0
199	27	135.3	-2.19	-1.68	1	2	1	0
200	46	145.2	-2.61	0.29	2	2	1	0
201	27	141.2	-0.57	-2.27	1	0	0	1
202	31.3	130.3	-1.91	0.6	1	1	0	0
203	23.1	131.6	-3.57	-3.53	1	3	1	1
204	24.2	129.5	-1.84	-1.6	1	1	0	0
205	38.4	140.5	-3.34	-0.57	3	3	1	0
206	23	127	-4.38	-2.82	1	3	1	1
208	42	160.5	-2.03	-2.52	3	2	1	1
210	40	162.5	-1.71	-3.24	3	1	0	1
211	44	160.5	-2.17	-2.22	3	2	1	1
212	24.4	136	-1.58	-2.67	1	1	0	1
213	45	153	-1.55	-0.77	3	1	0	0
214	44.7	153.2	-1.46	-0.75	3	1	0	0
215	39.3	150.5	-1.34	-0.94	2	1	0	0
216	29.3	135.1	-2.49	-1.01	1	2	1	0
217	36.2	145.1	0.34	0.08	1	0	0	0
218	37.4	154.1	-0.85	-1.84	2	0	0	0
219	36.5	149	-0.03	-0.62	1	0	0	0
220	40.1	149.1	-1.83	-0.87	2	1	0	0
221	34.5	145.1	-0.68	-0.67	1	0	0	0
222	33.9	140.8	-3.31	-1.62	3	3	1	0
224	34.6	150.4	-1.93	-2.65	3	1	0	1
225	42.4	140.8	-2.85	0.54	2	2	1	0
226	25.8	130.4	-2.77	-1.34	1	2	1	0
227	27.2	135.5	-2.02	-1.58	1	2	1	0
228	39.6	157.3	-0.85	-2.22	3	0	0	1
230	36.1	168.4	-0.87	-4.81	2	0	0	1
231	25	132.8	-1.1	-1.72	1	1	0	0
232	30.4	146.5	-2.72	-3.34	2	2	1	1
233	41.1	163.8	0.01	-2.15	2	0	0	1
234	48.3	165.8	0.2	-0.75	2	0	0	0
235	22.1	121.9	-4.02	-1.75	1	3	1	0
236	24.2	132.8	-1.66	-2.37	1	1	0	1
237	33.2	155.4	-1.28	-3.54	2	1	0	1
238	32	151.3	-0.48	-2.76	1	0	0	1
239	44.1	170.6	-0.63	-3.22	3	0	0	1
240	30.3	145.7	-2.98	-3.33	2	2	1	1
241	27	136.1	-0.4	-1.31	1	0	0	0
242	29	136.6	-0.77	-0.77	1	0	0	0
243	36	155.7	-2.1	-3.12	2	2	1	1
244	26	135.6	-2.82	-2.71	1	2	1	1
245	54.4	167.1	-0.97	-0.59	2	0	0	0
246	55	166.8	-0.56	-0.15	2	0	0	0
247	31	139.7	-1.47	-1	1	1	0	0
248	31.1	135.1	-3.03	-0.7	1	3	1	0
250	45.6	165.1	-0.33	-1.44	2	0	0	0
251	20	128.2	-2.23	-3.38	1	2	1	1
252	40	155.2	1.04	-0.47	1	0	0	0
253	40.3	160.3	-0.43	-2.43	3	0	0	1
254	30.3	145.3	-0.5	-1.87	1	0	0	0
255	40.6	154.1	-1.24	-1.5	2	1	0	0
256	35.2	147.5	-0.02	-0.67	1	0	0	0
257	26.1	140.6	-0.82	-2.63	1	0	0	1
258	30.3	148.3	-0.95	-2.73	1	0	0	1
259	37.1	160	-0.4	-3.1	2	0	0	1
260	21.1	130.1	-2.39	-3.28	1	2	1	1
261	22.2	143.3	-0.41	-4.69	1	0	0	1
262	38.1	155.2	-1.15	-2.31	3	1	0	1
264	25	150.7	-0.35	-4.81	1	0	0	1
265	57	173.2	-0.27	-0.92	3	0	0	0
266	36	155.2	-1.11	-2.8	2	1	0	1
268	35.2	154.2	-1.35	-2.96	3	1	0	1
269	21	121.6	-3.25	-1.9	1	3	1	0
270	22	121.6	-3.7	-1.57	1	3	1	0
271	36.8	151.8	-0.73	-1.32	1	0	0	0
273	78	167.1	-0.08	2.22	2	0	0	0
274	21	129.5	-1.48	-3.33	1	1	0	1
275	40.3	153.2	-1.46	-1.59	3	1	0	0
276	50.3	146	-2.43	0.87	2	2	1	0
277	32.3	149.6	-0.39	-2.21	1	0	0	1
278	26	135.1	-2.75	-2.55	1	2	1	1
279	27.4	136.1	-1.97	-1.78	1	1	0	0
280	36	155.4	-2.88	-3.55	3	2	1	1
282	21	126.7	-3.22	-3.32	1	3	1	1
283	31.7	141.9	-3.31	-2.1	2	3	1	1
284	32	146	-0.29	-1.49	1	0	0	0
285	30.2	141.2	-1.25	-1.39	1	1	0	0
286	30.1	140	-0.98	-1.08	1	0	0	0
287	25	133.1	-1.86	-1.86	1	1	0	0
288	24.6	130.3	-2.5	-1.68	1	2	1	0
289	23.1	130	-2.33	-2.2	1	2	1	1
290	34.5	140.6	-1.34	-0.15	1	1	0	0
291	35	140	-2.91	-0.75	2	2	1	0
292	40.1	160	-0.36	-2.29	2	0	0	1
293	35	153.1	-1.25	-2.6	2	1	0	1
294	30.2	142.3	-2.45	-2.3	1	2	1	1
295	38	148.2	-2.09	-1.38	2	2	1	0
296	32.2	141	-1.5	-0.87	1	1	0	0
297	35.1	150	-0.7	-1.45	1	0	0	0
298	39.1	143.2	-2.53	-0.3	2	2	1	0
299	32.6	155.1	0.95	-2.49	1	0	0	1
300	42	149.8	-1.08	0.13	1	1	0	0
301	31	147.2	-0.99	-2.26	1	0	0	1
302	59.3	175	-0.14	-0.91	3	0	0	0
303	40.1	151.8	-1.68	-0.87	2	1	0	0
304	43	161.5	-1.79	-2.28	3	1	0	1
305	33	144.7	-2.12	-1.66	1	2	1	0
306	39.2	172.4	-0.36	-4.51	3	0	0	1
307	47	173.4	-0.43	-3.13	3	0	0	1
308	19	125.9	-2.04	-3.88	1	2	1	1
309	47.3	171.4	-0.55	-2.6	3	0	0	1
310	41	148.5	-3.39	-1.01	2	3	1	0
311	39.2	170.9	-0.26	-4.21	2	0	0	1
314	45	151.3	-1.79	-0.58	3	1	0	0
315	37.4	155.2	-0.92	-2.19	2	0	0	1
316	58.4	132	-1.1	4.42	1	1	0	0
317	34	148.2	-1.67	-1.98	2	1	0	0
318	30.6	150.1	-1.98	-3.66	3	1	0	1
319	34	146.3	-2.4	-2.18	2	2	1	1
320	40.4	148.1	-0.17	0.28	1	0	0	0
322	29	138.3	-2.33	-1.7	1	2	1	0
323	40.3	150.3	-1.78	-1.12	2	1	0	0
324	30.1	148	0.37	-2.14	1	0	0	1
325	30.2	144.3	-1.63	-2.24	1	1	0	1
326	25.3	143.2	-0.11	-3.28	1	0	0	1
327	26.1	142.2	-1.11	-3.11	1	1	0	1
328	40	145.3	-2.73	-0.89	3	2	1	0
329	27	133.3	-1.84	-1.24	1	1	0	0
330	30	144.2	0.37	-1.43	1	0	0	0
331	30.4	145	-1.74	-2.39	1	1	0	1
332	46	148.1	-2.27	-0.1	3	2	1	0
333	25.2	135.8	-1.34	-2.48	1	1	0	1
334	40	166.3	-0.94	-3.52	2	0	0	1
335	42.2	157.9	-0.76	-1.08	2	0	0	0
336	36	156.2	-0.3	-2.29	1	0	0	1
337	30.1	143.5	-0.01	-1.55	1	0	0	0
338	26.1	132.3	-0.92	-1.03	1	0	0	0
340	30	139.1	-1.69	-1.31	1	1	0	0
341	35	146.8	0.48	-0.42	1	0	0	0
342	26.4	132	-1.9	-1.22	1	1	0	0
344	35	154.9	-1.34	-2.85	2	1	0	1
345	24	132.8	-2.43	-2.84	1	2	1	1
346	32.3	148.5	-1.98	-2.69	2	1	0	1
347	29.3	142.7	0.21	-1.61	1	0	0	0
348	29	148.1	-0.66	-3.03	1	0	0	1
349	45.4	148.1	-2.27	-0.19	3	2	1	0
350	42	151.4	-1.74	-1.07	3	1	0	0
351	46.2	160	-0.42	-1.15	2	0	0	0
352	50	145.2	-2.73	0.7	3	2	1	0
353	38.4	145.1	-2.57	-0.96	2	2	1	0
354	55.5	146.3	-2.55	1.26	3	2	1	0
356	50	150.2	-1.92	0.32	3	1	0	0
357	40.6	143.3	-2.69	-0.18	2	2	1	0
358	45	143.1	-3	0.24	3	2	1	0
359	32.2	133.6	-2.58	0.02	1	2	1	0
360	38	152.1	-0.81	-1.21	1	0	0	0
361	40.2	152	-1.51	-1.3	2	1	0	0
362	50.2	147	-2.34	0.71	2	2	1	0
363	40	152	-0.35	-0.51	1	0	0	0
364	37.6	146.2	-1.92	-0.8	1	1	0	0
366	45	146.2	-2.49	0.01	3	2	1	0
367	55.3	143.3	-2.95	1.52	3	2	1	0
368	29	143.2	-1.38	-2.28	1	1	0	1
369	42	162.5	-0.09	-1.69	2	0	0	0
370	45	162.8	1.77	-0.34	1	0	0	0
371	32.2	140.4	-2.4	-1.15	1	2	1	0
372	30.1	140.5	-1.21	-1.27	1	1	0	0
373	45.1	162	-1.53	-1.68	2	1	0	0
374	35	148.1	-1.89	-1.87	2	1	0	0
377	32.3	149.3	0.63	-1.73	1	0	0	0
378	44	154.9	-1.95	-0.72	2	1	0	0
379	36	150.6	-0.49	-1.22	1	0	0	0
380	34.4	149.6	-2.03	-2.21	2	2	1	1
381	25	139.4	-0.42	-3.14	1	0	0	1
382	32	139.4	-0.55	-0.26	1	0	0	0
383	45.6	148.1	-2.19	-0.07	2	2	1	0
384	30.3	138.3	-2.65	-1.46	1	2	1	0
385	42	166.8	-1.28	-3.41	3	1	0	1
386	32.1	140.7	-0.43	-0.44	1	0	0	0
387	35.3	154	1.78	-1.15	1	0	0	0
388	50.2	150.1	-1.98	0.29	3	1	0	0
389	36.5	152	-0.98	-1.68	1	0	0	0
390	40.5	153.3	-1.37	-1.46	2	1	0	0
391	44	163	-1.61	-2.25	3	1	0	1
392	44.4	158.7	-1.83	-1.33	2	1	0	0
393	44.5	153.1	-1.44	-0.73	2	1	0	0
395	44	158.7	-2.44	-2.03	3	2	1	1
396	37.4	147.5	-1.86	-1.09	2	1	0	0
397	40.4	150	-1.76	-0.98	2	1	0	0
398	36	142	-2.07	-0.4	1	2	1	0
399	27.5	136.1	-1.11	-1.23	1	1	0	0
400	37	139	-3.64	-0.76	3	3	1	0
401	44.3	153.3	-1.29	-0.6	2	1	0	0
402	27.2	121.5	-4.92	-0.1	1	3	1	0
403	30.2	148	0.21	-2.17	1	0	0	1
404	30.3	142.9	-2.13	-2.19	1	2	1	1
405	45	152	-1.62	-0.55	2	1	0	0
406	50	173.4	-0.37	-2.39	3	0	0	1
407	39	163.8	-1.2	-3.43	2	1	0	1
408	22	127.7	-2.53	-2.65	1	2	1	1
409	32	147.3	-1.02	-2.08	1	1	0	1
410	42	161.2	-1.19	-2.01	2	1	0	1
411	45	176.5	0.07	-3.76	3	0	0	1
412	25.5	137.1	-0.96	-2.49	1	0	0	1
413	20	132	-2.09	-4.7	1	2	1	1
414	24	129.5	-1.66	-1.62	1	1	0	0
415	25	139.7	-1.39	-3.57	1	1	0	1
416	25.1	137.16	-2.83	-3.53	1	2	1	1
417	24.2	139.9	-0.21	-3.59	1	0	0	1
418	44	166.3	-1.34	-2.89	3	1	0	1
419	37.2	144.4	-2.49	-0.95	2	2	1	0
420	25	137.1	-1.69	-3.09	1	1	0	1
421	36.3	147.4	-2.19	-1.66	2	2	1	0
422	36.1	161.3	-0.07	-3.34	2	0	0	1
423	29.2	142.4	-1.01	-1.86	1	1	0	0
424	35.2	153.4	-1.22	-2.6	2	1	0	1
425	36	150	-1.83	-2.08	2	1	0	1
426	29.2	143	-2.78	-3.11	2	2	1	1
427	45.3	151.4	-1.75	-0.51	3	1	0	0
428	45	148.3	-1.62	0.34	1	1	0	0
429	22	137.1	-0.96	-4.36	1	0	0	1
431	27	142.2	-2.01	-3.46	1	2	1	1
432	37	148.8	-0.66	-0.67	1	0	0	0
433	26.1	137.1	-2.62	-2.96	1	2	1	1
434	29	151.1	-0.59	-3.94	1	0	0	1
435	47	157.4	-2.4	-0.99	3	2	1	0
436	26.1	135.8	-3.81	-3.21	2	3	1	1
437	47	163.8	-1.69	-1.93	3	1	0	0
438	48	173.9	0.04	-2.5	2	0	0	1
439	30	142.2	-2.98	-2.64	2	2	1	1
440	44	172.7	0.38	-3.02	2	0	0	1
441	48	157.4	-2.03	-0.49	2	2	1	0
442	35	165.1	2.09	-3.57	1	0	0	1
443	26.1	145.5	-2.62	-4.7	2	2	1	1
444	30	139.7	-2.27	-1.7	1	2	1	0
445	27.2	147.8	0.04	-3.81	1	0	0	1
446	44.3	166.3	-0.44	-2.05	2	0	0	1
447	40.4	151.2	-1.54	-1.06	2	1	0	0
448	51.4	167.6	-0.65	-0.95	2	0	0	0
449	45.2	160.2	-0.42	-1.4	3	0	0	0
450	24	129.5	-2.26	-1.89	1	2	1	0
451	30.2	142.1	-0.36	-1.21	1	0	0	0
452	40.1	156.4	-0.05	-1.15	1	0	0	0
453	40.4	147.2	-1.67	-0.27	1	1	0	0
454	32.2	152.2	1.34	-1.9	1	0	0	0
455	40	148.2	-1.84	-0.68	2	1	0	0
456	45.2	148.1	-1.29	0.59	1	1	0	0
457	42.3	149.5	-1.27	-0.1	1	1	0	0
458	40	152.2	-1.18	-1.06	2	1	0	0
459	40	160.1	0.59	-1.54	1	0	0	0
460	34	141.1	-0.66	-0.1	1	0	0	0
461	50	158.1	-0.7	-0.34	2	0	0	0
462	41	160.2	0.9	-1.17	1	0	0	0
463	54.2	158.2	-0.72	0.16	3	0	0	0
464	35.3	140.1	-0.97	0.24	1	0	0	0
465	46	175.2	-0.1	-3.42	3	0	0	1
466	41	167.6	-1.05	-3.62	3	1	0	1
467	49	160	-1.59	-0.52	2	1	0	0
468	35.1	148.3	0.75	-0.56	1	0	0	0
469	45.2	145.2	-2.71	0.05	3	2	1	0
470	41	158.2	-0.75	-2.05	3	0	0	1
471	45.2	145.1	-1.35	1.02	1	1	0	0
472	44.6	151.2	-1.7	-0.49	2	1	0	0
473	40	156.2	-0.8	-1.7	2	0	0	0
474	50	142.1	-3.18	0.99	3	3	1	0
475	35.2	152.1	1.15	-1.05	1	0	0	0
476	56	168.4	-0.93	-0.62	3	0	0	0
477	45.2	153.1	-1.48	-0.67	3	1	0	0
478	46	165.1	-1.16	-1.89	2	1	0	0
482	55.5	162.5	-1.73	-0.12	3	1	0	0
483	31	143.5	-2.42	-2.25	1	2	1	1
484	33	149.8	-1.74	-2.61	2	1	0	1
485	35.2	151.2	-0.47	-1.55	1	0	0	0
486	50.2	155.1	-0.94	0.24	2	0	0	0
487	45.2	161.1	0.36	-0.79	1	0	0	0
488	37	155.1	-0.76	-2.12	2	0	0	1
489	24	138.3	-0.61	-3.02	1	0	0	1
490	45.1	154.2	-1.19	-0.6	2	1	0	0
491	33.3	149.8	0.4	-1.57	1	0	0	0
492	27	142.2	-2.16	-3.52	1	2	1	1
493	28	115.5	-4.2	1.56	1	3	1	0
494	35	146.4	-1.93	-1.48	2	1	0	0
495	46	157.4	0.18	0.15	1	0	0	0
496	51	170.1	-0.45	-1.4	2	0	0	0
499	45	162.5	-1.69	-1.97	3	1	0	0
500	45	153.3	-1.07	-0.27	2	1	0	0
501	25.2	136.5	-1.35	-2.32	1	1	0	1
502	30	145.5	0.49	-1.64	1	0	0	0
503	44	165.8	0.06	-1.75	2	0	0	0
504	31.3	147.2	-1.05	-2.19	1	1	0	1
505	27.6	137.9	-0.38	-1.46	1	0	0	0
506	37	146.3	-1.5	-0.69	1	1	0	0
507	40.2	148.4	-2.02	-0.87	2	2	1	0
508	32.2	136	-1.35	0.07	1	1	0	0
509	26	136.3	-2.95	-2.96	1	2	1	1
510	45.1	145.2	-1.56	0.91	1	1	0	0
511	38	156.9	1.02	-1.27	1	0	0	0
512	27	137.9	-1.31	-2.1	1	1	0	1
513	43	154.6	-0.44	-0.2	1	0	0	0
514	40.4	152	-1.06	-0.83	1	1	0	0
515	40	144.1	-2.76	-0.59	2	2	1	0
516	40.3	155.4	-0.42	-1.13	1	0	0	0
517	57	165.1	-1.56	-0.46	3	1	0	0
518	40	151	-0.37	-0.34	1	0	0	0
519	46	167.6	-1.01	-2.37	3	1	0	1
520	49	163.8	-1.54	-1.32	3	1	0	0
521	40.6	149.8	-2	-0.54	2	1	1	0
522	28	137.1	-2.48	-2	1	2	1	1
523	48	160	-2.27	-1.4	3	2	1	0
524	30.3	129.5	-1.72	0.67	1	1	0	0
525	30.6	147.2	-2.31	-3.33	2	2	1	1
526	42.4	145	-2.53	-0.12	2	2	1	0
527	31	139.7	-0.17	-0.49	1	0	0	0
528	41.5	151.1	-1.04	-0.41	1	1	0	0
529	29	139.4	-3.63	-2.73	2	3	1	1
530	41.4	153.3	-1.5	-1.45	3	1	0	0
531	45	145.4	-2.63	0.06	3	2	1	0
532	32.2	136.1	-1.57	-0.02	1	1	0	0
533	35.2	145.6	-2.21	-1.46	2	2	1	0
534	25.1	138.8	-2.4	-3.71	1	2	1	1
535	30	145	-1.3	-2.28	1	1	0	1
537	40	147.3	-0.79	0.23	1	0	0	0
538	36.7	149.8	0.18	-0.61	1	0	0	0
539	31	147.3	-0.1	-2.08	1	0	0	1
540	47	165.1	-1.23	-1.73	2	1	0	0
541	38	142.2	-0.97	0.57	1	0	0	0
542	27	165.1	0.88	-6.49	1	0	0	1
543	27.7	136.1	-1.63	-1.51	1	1	0	0
545	40.1	151.3	-1.74	-1.42	3	1	0	0
547	25.1	134.2	-1.24	-1.82	1	1	0	0
548	40	147.2	-0.86	0.08	1	0	0	0
549	40.5	160.2	-0.2	-2.04	2	0	0	1
550	35.3	152.5	-1.44	-2.55	2	1	0	1
551	38	151.2	-1.65	-1.73	2	1	0	0
552	40	153.3	-1.07	-1.22	2	1	0	0
553	35.5	146.1	-1.97	-1.31	2	1	0	0
554	21	138.1	-0.64	-4.38	1	0	0	1
555	40.2	146.3	-2.55	-0.93	3	2	1	0
557	30	145.5	-2.12	-2.94	2	2	1	1
558	38	148.3	-0.57	-0.38	1	0	0	0
559	29	141.2	-1.67	-1.99	1	1	0	0
560	46	167.6	-0.57	-2.01	2	0	0	1
561	55.5	170.1	-0.25	-0.48	2	0	0	0
562	30	156.2	-0.14	-4.38	1	0	0	1
564	30	154.9	0.42	-3.96	1	0	0	1
565	22	130.8	-1.28	-2.98	1	1	0	1
566	41.6	165.1	-1.1	-2.95	2	1	0	1
567	31	148.5	-0.16	-2.38	1	0	0	1
568	35	154.9	-0.48	-2.43	1	0	0	1
569	41	161.2	0.36	-1.51	1	0	0	0
570	25	137.6	-3.39	-3.9	2	3	1	1
571	42	155.4	-1.69	-1.11	2	1	0	0
572	32.2	146	0.5	-1.12	1	0	0	0
573	38	160	-2.22	-3.57	3	2	1	1
574	31	151.3	-0.16	-3.04	1	0	0	1
576	32	142.2	-0.27	-0.7	1	0	0	0
577	50.1	160	-1.59	-0.33	2	1	0	0
578	48	157.4	-1.76	-0.32	2	1	0	0
580	34.3	138.6	-3.33	-0.94	2	3	1	0
581	25.5	137.3	-0.77	-2.14	1	0	0	1
582	30	143.4	-2.85	-3.03	2	2	1	1
583	30	137.5	-1.36	-0.78	1	1	0	0
584	35.2	133.2	-3.07	0.51	1	3	1	0
585	30.1	144.4	-1.57	-2.26	1	1	0	1
586	35.1	142.2	-1.11	-0.2	1	1	0	0
587	40	145.2	-2.36	-0.44	2	2	1	0
588	35.2	152.2	-0.79	-1.95	1	0	0	0
589	40	146.2	-2.31	-0.65	2	2	1	0
590	31	143	-3.02	-2.73	3	3	1	1
591	30.3	136.3	-0.92	-0.32	1	0	0	0
592	40.3	147.2	-2.37	-0.96	3	2	1	0
593	40.1	145.3	-1.83	-0.05	1	1	0	0
594	40	141.2	-3.17	-0.26	2	3	1	0
595	45	157.4	-0.68	-0.36	1	0	0	0
596	32	139.7	-2.42	-1.07	1	2	1	0
597	44	160	-2.23	-2.15	3	2	1	1
598	32	147.3	-0.79	-1.98	1	0	0	0
599	40	157.4	-1.58	-1.97	2	1	0	0
600	30	144.7	-2.53	-3.01	2	2	1	1
601	42	154.9	-1.95	-1.16	2	1	0	0
602	25	134.6	-1.33	-2.26	1	1	0	1
603	39.3	157.4	-1.02	-1.85	2	1	0	0
605	29	137.1	-1.62	-1.22	1	1	0	0
606	54	154.9	-2.42	0.64	2	2	1	0
608	25	137.1	-0.7	-2.65	1	0	0	1
609	40.2	151.6	-1.68	-1.42	3	1	0	0
610	36.2	149.4	-1.68	-1.7	2	1	0	0
611	31	141.2	-2.33	-1.69	1	2	1	0
612	30.2	148.5	0.36	-2.21	1	0	0	1
613	25	145.4	0.55	-3.64	1	0	0	1
614	42	145.5	-2.09	0.08	2	2	1	0
615	35.3	148.4	-0.75	-1.11	1	0	0	0
616	40	146.3	-2.55	-0.96	3	2	1	0
617	41	142.4	-2.94	-0.14	2	2	1	0
618	26	128.2	-4.24	-1.56	1	3	1	0
619	36	165.1	-0.86	-4.3	2	0	0	1
620	33.3	129.5	-4.62	0.24	2	3	1	0
621	34	139.7	-2.42	-0.49	1	2	1	0
622	56	160	-1.87	0.36	2	1	0	0
623	25	132	-1.9	-1.85	1	1	0	0
624	29	139.7	-0.04	-1.16	1	0	0	0
625	54.4	160	-1.51	0.37	2	1	0	0
626	45.1	148.5	-2.1	-0.13	2	2	1	0
627	35.2	146.3	-1.77	-1.28	1	1	0	0
628	24	132.3	-2.13	-2.23	1	2	1	1
629	40	141.2	-3.26	-0.37	3	3	1	0
630	30	140.2	-1.61	-1.41	1	1	0	0
631	45	165.1	-1.21	-2.16	2	1	0	1
632	36.2	170.1	-0.48	-4.9	2	0	0	1
633	40	157.4	-0.89	-1.6	2	0	0	0
634	48	167.6	-1.02	-1.95	3	1	0	0
635	26	132	-1.53	-1.23	1	1	0	0
636	33	154.9	-0.07	-3.01	1	0	0	1
637	50.3	154.2	-1.25	0.12	2	1	0	0
638	29	132.2	-2.37	-0.48	1	2	1	0
639	46	149.8	-2.04	-0.3	3	2	1	0
640	37.1	154.2	-0.86	-1.95	2	0	0	0
641	29	150	0.04	-3.12	1	0	0	1
